# Supplementary material for: Genotype-First Approach Identifies an Association between rs28374544/FOG2S657G and Liver Disease through Alterations in mTORC1 Signaling
Source: Genes (Basel). 2024 Aug 21;15(8):1098. doi: 10.3390/genes15081098 (PMC11353451; doi:10.3390/genes15081098)
Supplement: Supplementary file 1 [file genes-15-01098-s001.zip]

Archive with 1 entries (1 files):
- genes-3146150-supplementary.pdf
